# Supplementary material for: The Microbiota of Breast Tissue and Its Association with Breast Cancer
Source: Appl Environ Microbiol. 2016 Jul 29;82(16):5039–48. doi: 10.1128/AEM.01235-16 (PMC4968547; doi:10.1128/AEM.01235-16)
Supplement: Supplemental material [file AEM.01235-16_zam999117343sd2.xlsx]

## Sheet: Sheet1
Supplementary Table S1. Clinical data
Subject	Age	Tissue type	Type of tumour	Stage of cancer	Parous	Menarche
BTS1	61	normal adjacent	DCIS	0	n	post
BTS2	87	normal adjacent	invasive lobular	1	y	post
BTS4	64	normal adjacent	invasive lobular	1	y	post
BTS5	73	normal adjacent	invasive ductal	1	y	post
BTS6	60	normal adjacent	invasive ductal	1	y	post
BTS12	71	normal adjacent	DCIS	0	y	post
BTS16	54	normal adjacent	invasive	3	unk	post
BTS20	66	normal adjacent	DCIS	0	y	post
BTS22	67	normal adjacent	invasive ductal	3	y	post
BTS23	63	normal adjacent	DCIS (multifocal)	0	y	post
BTS24	57	normal adjacent	DCIS	0	y	post
BTS25	34	normal adjacent	invasive carcinoma	2	y	pre
BTS26	73	normal adjacent	invasive ductal	2	y	post
BTS27	80	normal adjacent	invasive lobular	3	y	post
BTS31	62	normal adjacent	invasive ductal	4	y	post
BTS32	50	normal adjacent	invasive ductal	2	n	pre
BTS34	70	normal adjacent	invasive ductal	1	y	post
BTS35	65	normal adjacent	DCIS	0	y	post
BTS36	54	normal adjacent	invasive ductal	1	unk	post
BTS37	59	normal adjacent	invasive ductal	3	y	post
BTS40	69	normal adjacent	invasive mammary carcinoma	1	y	post
BTS41	58	normal adjacent	invasive mammary carcinoma	1	y	post
BTS42	47	normal adjacent	invasive mammary carcinoma	2	y	pre
BTS43	68	normal adjacent	invasive mammary carcinoma	1	y	post
BTS44	48	normal adjacent	intraductal papilloma	0	y	pre
BTS45	61	normal adjacent	invasive mammary carcinoma	2	y	post
BTS46	69	normal adjacent	invasive mammary carcinoma	1	y	post
BTS50	57	normal adjacent	invasive lobular	3	y	post
BTS51	58	normal adjacent	invasive mammary carcinoma, tubular features	2	y	post
BTS53	51	normal adjacent	encapsulated papillary carcinoma	0	y	pre
BTS54	80	normal adjacent	invasive mammary carcinoma	1	y	post
BTS55	46	normal adjacent	invasive mammary carcinoma, tubular features	2	y	pre
BTS56	60	normal adjacent	invasive mammary carcinoma	2	y	post
BTS57	73	normal adjacent	invasive mammary carcinoma	1	y	post
BTS8	68	normal adjacent	invasive ductal	1	y	post	* sequencing not performed on this subject. Bacterial isolates from this patient used for DNA damage assay
BTS3	43	normal adjacent	calcification	benign	y	pre
BTS7	22	normal adjacent	mammary hamartoma	benign	n	pre
BTS9	19	normal adjacent	fibroadenoma	benign	n	pre
BTS10	26	normal adjacent	fibroadenoma	benign	u	pre
BTS13	36	normal adjacent	fibroadenoma	benign	n	pre
BTS19	64	normal adjacent	diffuse atypical lobular hyperlsie	benign	u	post
BTS21	30	normal adjacent	sclerosed intraductal papilloma, focal atypia	benign	y	pre
BTS29	49	normal adjacent	intraductal papillomata, no atypia	benign	u	pre
BTS30	21	normal adjacent	fibroadenoma	benign	u	pre
BTS33	68	normal adjacent	papillary lesion without atypia	benign	y	post
BTS47	32	normal adjacent	phyllodes tumor	benign	y	pre
BTS49	38	normal adjacent	fibroadenoma	benign	y	pre
BTS52	41	normal adjacent	phyllodes & fibroadenoma	benign	n	pre
HS1	47	normal	N/A (breast reductions)	N/A (healthy)	y	pre
HS2	42	normal	N/A (breast augmentation)	N/A (healthy)	unk	pre
HS3	21	normal	N/A (breast reductions)	N/A (healthy)	n	pre
HS4	53	normal	N/A (breast reductions)	N/A (healthy)	unk	unk
HS5	46	normal	N/A (breast reductions)	N/A (healthy)	y	pre
HS6	45	normal	N/A (breast reductions)	N/A (healthy)	y	pre
HS7	61	normal	N/A (breast reductions)	N/A (healthy)	y	post
HS8	55	normal	N/A (breast reductions)	N/A (healthy)	y	pre
HS9	37	normal	N/A (breast reductions)	N/A (healthy)	y	pre
HS10	39	normal	N/A (breast reductions)	N/A (healthy)	y	pre
HS11	54	normal	N/A (breast reductions)	N/A (healthy)	unk	post
HS12	56	normal	N/A (breast reductions)	N/A (healthy)	y	post
HS13	58	normal	N/A (breast reductions)	N/A (healthy)	y	post
HS14	59	normal	N/A (breast reductions)	N/A (healthy)	y	post
HS15	52	normal	N/A (breast reductions)	N/A (healthy)	y	post
HS16	22	normal	N/A (breast augmentation)	N/A (healthy)	n	pre
HS17	57	normal	N/A (breast reductions)	N/A (healthy)	y	post
HS18	32	normal	N/A (breast reductions)	N/A (healthy)	y	pre
HS19	54	normal	N/A (breast reductions)	N/A (healthy)	y	post
HS20	69	normal	N/A (breast reductions)	N/A (healthy)	y	post
HS21	58	normal	N/A (breast reductions)	N/A (healthy)	y	post
HS22	53	normal	N/A (breast reductions)	N/A (healthy)	unk	post
HS23	54	normal	N/A (breast reductions)	N/A (healthy)	y	post
