# Supplementary material for: The Microbiota of Breast Tissue and Its Association with Breast Cancer
Source: Appl Environ Microbiol. 2016 Jul 29;82(16):5039–48. doi: 10.1128/AEM.01235-16 (PMC4968547; doi:10.1128/AEM.01235-16)
Supplement: Supplemental material [file AEM.01235-16_zam999117343sd3.xlsx]

## Sheet: OTU_table_Complete.txt
Supplementary Table S2. Summary of OTUs detected in breast tissue
#OTU	Taxonomic classification
0	Bacteria; Actinobacteria; Actinobacteria; Micrococcales; Micrococcaceae; Micrococcus; |98
1	Bacteria; Proteobacteria; Gammaproteobacteria; Pseudomonadales; Pseudomonadaceae; Pseudomonas; |83
2	Bacteria; Proteobacteria; Gammaproteobacteria; Enterobacteriales; Enterobacteriaceae; unclassified; |98
3	Bacteria; Firmicutes; Bacilli; Bacillales; Staphylococcaceae; Staphylococcus; |74
4	Bacteria; Proteobacteria; Gammaproteobacteria; Enterobacteriales; Enterobacteriaceae; unclassified; |70
5	Bacteria; Firmicutes; Bacilli; Bacillales; Bacillaceae; Bacillus; |94
6	Bacteria; Actinobacteria; Actinobacteria; Micrococcales; Micrococcaceae; Kocuria; |92
8	Bacteria; Bacteroidetes; Bacteroidia; Bacteroidales; Prevotellaceae; Prevotella; |98
9	Bacteria; Actinobacteria; Actinobacteria; Propionibacteriales; Propionibacteriaceae; Propionibacterium; |100
10	Bacteria; Bacteroidetes; Sphingobacteriia; Sphingobacteriales; Chitinophagaceae; unclassified; |99
11	Bacteria; Firmicutes; Bacilli; Bacillales; Bacillaceae; Anoxybacillus; |89
12	Bacteria; Proteobacteria; Gammaproteobacteria; Pseudomonadales; Moraxellaceae; Acinetobacter; |94
13	Bacteria; Proteobacteria; Gammaproteobacteria; unclassified; unclassified; unclassified; |72
14	Bacteria; Proteobacteria; Gammaproteobacteria; Enterobacteriales; Enterobacteriaceae; unclassified; |99
15	Bacteria; Proteobacteria; Betaproteobacteria; Burkholderiales; Burkholderiaceae; unclassified; |91
16	Bacteria; Proteobacteria; Gammaproteobacteria; unclassified; unclassified; unclassified; |99
17	Bacteria; Actinobacteria; Actinobacteria; Micrococcales; Microbacteriaceae; unclassified; |100
18	Bacteria; Proteobacteria; Gammaproteobacteria; Pseudomonadales; Moraxellaceae; Acinetobacter; |83
20	Bacteria; Proteobacteria; Betaproteobacteria; Burkholderiales; Comamonadaceae; unclassified; |100
21	Bacteria; Bacteroidetes; Cytophagia; Cytophagales; unclassified; unclassified; |96
22	Bacteria; Bacteroidetes; Flavobacteriia; Flavobacteriales; Flavobacteriaceae; unclassified; |85
23	Bacteria; Bacteroidetes; unclassified; unclassified; unclassified; unclassified; |84
24	Bacteria; Proteobacteria; Gammaproteobacteria; unclassified; unclassified; unclassified; |99
25	Bacteria; Firmicutes; Clostridia; Thermoanaerobacterales; Family_III; Thermoanaerobacterium; |100
26	Bacteria; Proteobacteria; Alphaproteobacteria; Rhizobiales; Bradyrhizobiaceae; unclassified; |77
27	Bacteria; Firmicutes; Bacilli; Lactobacillales; Streptococcaceae; Lactococcus; |95
28	Bacteria; Firmicutes; Bacilli; Lactobacillales; Streptococcaceae; Lactococcus; |100
29	Bacteria; Proteobacteria; Gammaproteobacteria; unclassified; unclassified; unclassified; |100
30	Bacteria; Firmicutes; Bacilli; Lactobacillales; Streptococcaceae; Streptococcus; |87
31	Bacteria; Proteobacteria; Gammaproteobacteria; unclassified; unclassified; unclassified; |100
32	Bacteria; Firmicutes; Bacilli; Lactobacillales; Lactobacillaceae; Lactobacillus; |88
33	Bacteria; Firmicutes; Bacilli; Lactobacillales; Streptococcaceae; Streptococcus; |99
34	Bacteria; Proteobacteria; Betaproteobacteria; Burkholderiales; Comamonadaceae; unclassified; |75
35	Bacteria; Firmicutes; Bacilli; Lactobacillales; Lactobacillaceae; Lactobacillus; |98
36	Bacteria; Proteobacteria; Gammaproteobacteria; Enterobacteriales; Enterobacteriaceae; unclassified; |75
38	Bacteria; Actinobacteria; Actinobacteria; Corynebacteriales; Corynebacteriaceae; Corynebacterium; |85
43	Bacteria; Proteobacteria; Gammaproteobacteria; Enterobacteriales; Enterobacteriaceae; unclassified; |75
45	Bacteria; Actinobacteria; Actinobacteria; Corynebacteriales; Corynebacteriaceae; Turicella; |100
46	Bacteria; Firmicutes; Bacilli; Lactobacillales; Lactobacillaceae; Lactobacillus; |85
48	Bacteria; Proteobacteria; Alphaproteobacteria; Sphingomonadales; Sphingomonadaceae; Sphingomonas; |88
53	Bacteria; Bacteroidetes; Bacteroidia; Bacteroidales; Prevotellaceae; Prevotella; |99
56	Bacteria; Firmicutes; Bacilli; Lactobacillales; Lactobacillaceae; Lactobacillus; |80
57	Bacteria; Proteobacteria; Gammaproteobacteria; Pseudomonadales; Pseudomonadaceae; Pseudomonas; |77
63	Bacteria; Actinobacteria; Actinobacteria; Corynebacteriales; Corynebacteriaceae; Corynebacterium; |70
69	Bacteria; Firmicutes; Bacilli; Bacillales; Staphylococcaceae; Staphylococcus; |89
71	Bacteria; Bacteroidetes; Bacteroidia; Bacteroidales; Prevotellaceae; Prevotella; |82
76	Bacteria; Actinobacteria; Actinobacteria; Corynebacteriales; Corynebacteriaceae; Corynebacterium; |79
77	Bacteria; Deinococcus-Thermus; Deinococci; Thermales; Thermaceae; Thermus; |99
86	Bacteria; Firmicutes; Bacilli; Bacillales; Staphylococcaceae; Staphylococcus; |100
88	Bacteria; Proteobacteria; Alphaproteobacteria; Rhizobiales; Bradyrhizobiaceae; Bradyrhizobium; |92
89	Bacteria; Firmicutes; Bacilli; Bacillales; Bacillaceae; Bacillus; |93
93	Bacteria; Verrucomicrobia; Verrucomicrobiae; Verrucomicrobiales; Verrucomicrobiaceae; Akkermansia; |100
109	Bacteria; Bacteroidetes; Flavobacteriia; Flavobacteriales; Flavobacteriaceae; unclassified; |99
120	Bacteria; Firmicutes; Bacilli; Lactobacillales; Lactobacillaceae; Lactobacillus; |87
124	Bacteria; Proteobacteria; Alphaproteobacteria; Rhizobiales; Xanthobacteraceae; Labrys; |74
128	Bacteria; Actinobacteria; Actinobacteria; Corynebacteriales; Corynebacteriaceae; Corynebacterium; |72
129	Bacteria; Actinobacteria; Actinobacteria; Bifidobacteriales; Bifidobacteriaceae; Gardnerella; |99
130	Bacteria; Actinobacteria; Actinobacteria; Micrococcales; Micrococcaceae; unclassified; |73
186	Bacteria; Proteobacteria; Betaproteobacteria; Burkholderiales; Alcaligenaceae; Oligella; |100
335	Bacteria; Firmicutes; Bacilli; Bacillales; Bacillaceae; Bacillus; |88
3283	Bacteria; Firmicutes; Bacilli; Bacillales; Bacillaceae; unclassified; |81
3654	Bacteria; Firmicutes; Bacilli; Bacillales; Bacillaceae; Bacillus; |80
4464	Bacteria; Firmicutes; Bacilli; Bacillales; Bacillaceae; Bacillus; |72
5400	Bacteria; Firmicutes; Bacilli; Bacillales; Staphylococcaceae; Staphylococcus; |88
6063	Bacteria; Firmicutes; Bacilli; Bacillales; Staphylococcaceae; Staphylococcus; |74
6769	Bacteria; Proteobacteria; Gammaproteobacteria; unclassified; unclassified; unclassified; |97
9725	Bacteria; Firmicutes; Bacilli; Bacillales; unclassified; unclassified; |81
10635	Bacteria; Actinobacteria; Actinobacteria; Propionibacteriales; Propionibacteriaceae; Propionibacterium; |91
11151	Bacteria; Bacteroidetes; Bacteroidia; Bacteroidales; Prevotellaceae; Prevotella; |76
11554	Bacteria; Firmicutes; Bacilli; Bacillales; Bacillaceae; Bacillus; |70
11861	Bacteria; Proteobacteria; Betaproteobacteria; Burkholderiales; Comamonadaceae; unclassified; |72
11864	Bacteria; Firmicutes; Bacilli; Lactobacillales; Streptococcaceae; Lactococcus; |96
Samples removed from further analysis
HS12R	BT S45 BT S44
HS17L	BT S55 BT S53
HS14R	BT S47 BT S52
HS16L	BT S43 BT S42
HS18R	BT S40 BT S46
HS19R	BT S57 BT S56
HS13R	BT S51 BT S54
HS7R	BT S41 BT S50
HS6R
HS20R
HS15L
