# Supplementary material for: The Microbiota of Breast Tissue and Its Association with Breast Cancer
Source: Appl Environ Microbiol. 2016 Jul 29;82(16):5039–48. doi: 10.1128/AEM.01235-16 (PMC4968547; doi:10.1128/AEM.01235-16)
Supplement: Supplemental material [file AEM.01235-16_zam999117343sd4.xlsx]

## Sheet: aldex_output_H_vs_Canc_OTU8remo
Supplementary Table S3: Summary of ALDEx2 output
	rab.win.C	rab.win.H	rab.sample.HS21R_2nd	rab.sample.HS22L	rab.sample.HS10L	rab.sample.HS5L	rab.sample.HS9L	rab.sample.HS4	rab.sample.HS1	rab.sample.HS23L	rab.sample.HS3L	rab.sample.HS8L	rab.sample.HS11L	rab.sample.HS2	rab.sample.BTS36	rab.sample.BTS34	rab.sample.BTS2	rab.sample.BTS27	rab.sample.BTS25	rab.sample.BTS24	rab.sample.BTS32	rab.sample.BTS12	rab.sample.BTS4	rab.sample.BTS16	rab.sample.BTS1	rab.sample.BTS35	rab.sample.BTS31	rab.sample.BTS22	rab.sample.BTS6	rab.sample.BTS23	rab.sample.BTS20	rab.sample.BTS37	rab.sample.BTS5	rab.sample.BTS26	diff.btw	effect	wi.ep	wi.eBH
Bacteria;Firmicutes;Bacilli;Bacillales;Bacillaceae;Bacillus	4.7012	0.425157	2.45845	3.47974	-2.77854	0.905546	-1.76496	1.95707	1.44651	-1.56838	0.305876	-0.229044	-0.0811945	0.501972	3.44391	3.37846	11.4709	5.88256	4.05368	1.86678	5.19496	4.71072	7.93511	2.09654	9.00637	3.19079	4.60409	6.34081	8.81665	4.69147	4.95403	3.19644	3.33347	5.52881	-4.47427	-1.41491	9.66e-07	2.76e-05
Bacteria;Firmicutes;Bacilli;Lactobacillales;Streptococcaceae;Lactococcus	0.94209	3.78488	2.50054	3.42946	3.95703	4.03502	4.39477	4.41571	2.50662	4.07627	3.4318	3.7526	4.00552	3.05425	1.85235	-0.574203	4.46265	0.907309	2.6383	0.884351	-0.55128	-3.0923	2.62934	-1.20417	0.937723	1.79405	-0.0360632	0.622706	0.751814	1.17775	0.863197	1.1677	-0.0148921	2.61555	2.71153	1.51413	8.07e-06	0.000127596
Bacteria;Bacteroidetes;Bacteroidia;Bacteroidales;Prevotellaceae;Prevotella	-3.3641	1.02109	-0.137744	1.00556	-1.88399	4.26478	-4.65954	2.70309	4.25926	-1.33127	3.4219	1.03315	-2.26481	4.5815	-6.56014	-3.19395	-4.77122	-3.55891	-5.00613	-4.58665	-3.29702	-0.158791	-2.87123	0.594358	-2.46118	-4.3532	-1.10033	-4.07856	-2.61753	-4.83207	-5.81812	-4.67977	-0.380554	-5.77417	4.75528	0.985438	0.000594371	0.00422521
Bacteria;Firmicutes;Bacilli;Bacillales;Staphylococcaceae;Staphylococcus	4.39106	2.41774	1.04678	2.23709	2.97355	1.79419	3.16779	2.10299	3.04849	1.7902	2.53095	2.91805	2.63369	1.60781	2.67765	5.18252	4.67433	3.81962	3.63314	2.16524	4.85466	5.04926	3.96164	9.99379	3.98457	5.33667	5.13097	1.87233	2.96634	1.77541	5.11402	4.80504	4.85362	3.16098	-1.86474	-1.03303	0.000577562	0.00427874
Bacteria;Actinobacteria;Actinobacteria;Corynebacteriales;Corynebacteriaceae;Corynebacterium	1.45429	3.35901	2.53807	3.56877	1.53474	4.88181	2.99141	4.10541	4.17063	2.81461	4.09077	1.47822	1.53159	4.93961	0.93468	0.206316	-2.01716	3.3742	2.13529	1.93073	1.67257	2.93051	2.95841	-2.19514	2.98037	-3.05258	0.710628	1.57916	0.710614	2.01208	1.77856	-3.71614	3.61403	0.169207	1.98143	0.785284	0.00238788	0.0122623
Bacteria;Proteobacteria;Betaproteobacteria;Burkholderiales;Comamonadaceae;unclassified	3.46352	2.07857	0.966737	2.25002	2.06527	1.72331	3.29465	2.7358	1.85694	1.42682	1.95588	1.91016	2.83811	2.32403	4.81606	3.9962	6.57353	4.23109	3.29972	3.38535	1.80658	2.40798	3.69879	2.00606	3.57464	2.62207	1.52901	2.61093	8.98697	2.31881	3.95996	3.21891	3.73196	3.57917	-1.25947	-0.723228	0.00281073	0.0130228
Bacteria;Firmicutes;Bacilli;Lactobacillales;Streptococcaceae;Streptococcus	0.65937	3.87617	3.81826	4.66188	0.660331	4.79748	-0.696056	3.8186	4.82504	3.71347	4.19145	1.96591	0.380369	4.69097	-0.274893	4.21122	-1.3623	-2.12629	-0.488564	-3.18429	1.50405	1.44863	1.32356	0.465016	0.735308	3.91043	4.71347	-4.17512	0.813283	-0.506084	-0.0452022	1.86878	0.503833	2.19163	2.80101	0.761793	0.00841642	0.0310391
Bacteria;Bacteroidetes;unclassified;unclassified;unclassified;unclassified	2.04738	1.0421	0.207613	-0.803157	1.75904	-0.632522	2.5251	1.52864	-0.943834	1.65551	-0.286457	1.50435	1.30591	0.815679	2.26397	3.15121	3.21132	2.60981	3.41811	2.89962	2.06187	1.13428	1.26554	2.30239	0.934656	2.15582	1.0017	1.81184	1.43418	1.49182	2.46313	1.31239	0.570007	2.52398	-1.23901	-0.774702	0.00919006	0.0326081
Bacteria;Proteobacteria;Gammaproteobacteria;Enterobacteriales;Enterobacteriaceae;unclassified	2.85865	1.68629	5.2291	1.40434	0.990728	2.43689	1.55763	1.90588	1.98806	1.27144	2.52915	1.8083	0.919928	-0.586903	1.53394	7.32011	1.99491	2.37178	3.50291	5.26745	5.76104	2.26509	1.95204	1.61893	4.07253	5.57758	5.10869	4.89411	2.98296	2.36659	1.85893	-0.818824	2.09849	3.99856	-1.35729	-0.53819	0.0180649	0.0555036
Bacteria;Actinobacteria;Actinobacteria;Micrococcales;Micrococcaceae;Micrococcus	-0.251926	0.620895	-0.733087	0.218049	7.32735	0.363924	7.33271	0.986894	0.624626	0.219974	-0.399145	7.43833	7.38956	0.199323	-0.100778	-1.74635	-1.99668	-0.390718	-0.164074	-0.511353	-0.499988	-0.942555	0.355566	-0.394244	-0.970845	0.587199	-3.02765	-0.267162	0.796419	-0.263268	1.06125	-1.79272	0.882026	1.09148	1.55257	0.555651	0.0243433	0.0663379
Bacteria;Firmicutes;Bacilli;Bacillales;unclassified;unclassified	-1.75312	-4.61715	-6.50158	-2.58688	-6.32357	-6.5946	-6.13562	-6.1037	-1.58863	-1.95319	-6.75105	-3.93394	-6.34028	-1.16735	-0.0436725	-4.55583	-5.06719	-1.40432	-5.29153	-4.71099	-2.89583	1.68403	0.798504	7.53402	-0.934872	-5.8723	0.00188638	-3.73267	-0.631768	-2.90429	-3.88112	-2.29496	2.35763	-2.6213	-2.88549	-0.510678	0.0399036	0.0991978
Bacteria;Proteobacteria;Gammaproteobacteria;Pseudomonadales;Moraxellaceae;Acinetobacter	3.1397	4.08546	2.96361	3.42771	4.79927	7.08789	4.28419	4.87684	2.99013	4.05483	3.81699	4.20602	4.28491	3.39643	7.75945	5.62527	4.28315	3.39631	2.87382	3.32423	3.35372	1.6254	2.20764	2.74116	1.42276	3.92411	2.85762	2.31045	3.02134	2.23087	2.26788	6.22429	3.62072	3.63481	0.876981	0.434889	0.0470568	0.117151
Bacteria;Bacteroidetes;Flavobacteriia;Flavobacteriales;Flavobacteriaceae;unclassified	1.72133	1.00411	1.61911	-1.58192	3.06516	0.0190406	2.01131	1.2278	-0.983265	0.879663	-0.362599	1.28851	1.34153	-3.08549	0.962138	3.25355	3.12232	2.32408	2.60186	1.88641	1.92326	1.99416	1.41927	0.483278	0.859746	2.55301	-0.918958	1.79912	1.67608	1.3429	2.53569	0.672084	0.157337	1.70491	-0.987746	-0.419539	0.0658885	0.156122
Bacteria;Proteobacteria;Betaproteobacteria;Burkholderiales;Alcaligenaceae;Oligella	-3.46743	-1.62836	1.84065	1.66018	-1.03302	-1.05051	-1.46921	-1.8041	-1.86334	1.2753	-3.57907	-4.01503	-4.52874	-7.95492	-5.94126	-5.27307	-5.12188	0.688524	0.993091	-4.94652	-3.49067	-3.88406	-4.17396	-3.41674	-0.601558	-6.40559	-2.95997	-3.81871	-5.21619	-3.09752	-5.69807	-0.410201	0.383078	-5.40519	1.78634	0.346445	0.14998	0.287234
Bacteria;Proteobacteria;Gammaproteobacteria;Pseudomonadales;Pseudomonadaceae;Pseudomonas	0.942046	-0.384565	-1.08638	-0.989889	0.939309	4.85815	-2.75361	1.52571	-0.25102	-3.25627	2.16365	-2.63692	0.142292	-0.648262	4.44773	2.59903	0.599322	-3.14978	-0.194543	0.576787	-0.475151	1.86695	1.61887	0.352222	1.33896	0.42506	-3.18542	1.73312	2.71949	1.21653	0.902771	2.60331	0.524045	-0.237767	-1.21198	-0.367559	0.147348	0.295019
Bacteria;Actinobacteria;Actinobacteria;Corynebacteriales;Corynebacteriaceae;Turicella	0.357792	-0.567495	0.743457	1.87002	-0.991464	0.264444	-1.01308	-1.38999	-1.46569	1.07659	-0.46646	-2.09411	0.0615812	-1.19027	-0.567157	-0.633652	0.947025	0.518625	-2.04253	-0.215063	0.561689	0.336133	-0.320769	0.896795	-3.08288	1.8122	0.653829	0.260737	0.133382	0.382992	0.922102	1.26205	-0.831833	0.84377	-0.623781	-0.295107	0.257586	0.425282
Bacteria;Deinococcus-Thermus;Deinococci;Thermales;Thermaceae;Thermus	0.758919	-0.0328041	-3.39958	-1.43543	-1.7846	0.583698	-0.145952	1.02549	0.44659	0.423654	0.738095	-2.631	-4.70386	0.117539	2.70247	-1.82253	0.71106	1.90874	3.59286	3.71386	-3.23585	-4.13156	-4.05149	-5.8369	-1.92839	0.791376	-2.02691	3.74459	-2.13379	2.28708	3.04693	2.90992	-3.55558	3.13868	-1.52982	-0.320266	0.308811	0.493763
Bacteria;Proteobacteria;Alphaproteobacteria;Rhizobiales;Bradyrhizobiaceae;unclassified	2.00734	1.71027	0.81195	2.21123	1.86239	1.20205	2.36932	2.01812	1.13293	2.46836	0.431762	1.61857	2.10217	1.20412	1.99694	3.45959	2.33973	3.1765	1.26013	3.45258	2.52579	-0.913	0.406221	3.05381	0.384619	1.77079	1.22167	2.0449	2.87625	1.62112	2.07281	1.13256	2.23727	2.00125	-0.310266	-0.205001	0.363647	0.528418
Bacteria;Firmicutes;Clostridia;Thermoanaerobacterales;Family_III;Thermoanaerobacterium	2.08604	1.64304	1.52618	1.12012	2.33671	0.700753	3.12779	2.23347	1.13946	1.53669	2.1512	1.80848	1.62851	1.0984	2.59947	2.5938	2.17439	2.16235	2.47087	-0.11141	1.95993	2.91579	0.789263	2.32286	1.50267	1.45368	0.698633	3.04563	2.22981	2.82264	3.23999	1.73005	0.655051	1.46084	-0.337306	-0.274473	0.372138	0.543393
Bacteria;Actinobacteria;Actinobacteria;Bifidobacteriales;Bifidobacteriaceae;Gardnerella	-3.70094	-2.6723	-2.27043	-3.2415	-1.2739	0.873061	-3.76088	-6.65696	1.22257	-3.5763	-2.48882	-4.80899	-4.50381	-1.52852	-4.60608	-4.46354	-4.76084	-5.12011	-4.90379	-5.56706	-3.80088	-4.14526	-5.71733	-5.50019	-4.14979	0.906903	4.31348	-3.88467	-5.84436	-2.73154	0.0183867	0.53758	-5.57908	-0.0107245	0.840018	0.153927	0.451969	0.604559
Bacteria;Proteobacteria;Alphaproteobacteria;Sphingomonadales;Sphingomonadaceae;Sphingomonas	0.0259645	-0.910508	-3.5241	-1.94282	-0.0658218	-0.751569	-2.96343	1.09951	-1.2638	-1.43159	-2.17449	0.776482	0.209421	2.91078	0.505109	-3.35594	-0.534786	0.608308	2.49441	1.73245	0.521775	-3.10265	-1.53906	-2.1525	-0.975328	1.41034	-1.49454	0.802859	-2.20781	-1.60431	2.35	0.568699	1.03534	-0.0647809	-0.604029	-0.20119	0.443141	0.610769
Bacteria;Actinobacteria;Actinobacteria;Micrococcales;Microbacteriaceae;unclassified	1.52493	1.17529	1.42587	-2.79845	3.05016	-4.62729	3.46787	1.28179	-0.0254164	1.20838	0.559746	1.86782	2.4019	-1.71833	1.5943	2.71051	2.80376	2.90563	2.74423	2.98731	2.02889	-0.0705424	0.577512	0.00771308	0.266513	0.525002	-0.685099	2.31454	1.0778	2.18402	1.36597	1.28775	-5.16623	2.19411	-0.444298	-0.128742	0.533907	0.688273
Bacteria;Proteobacteria;Alphaproteobacteria;Rhizobiales;Bradyrhizobiaceae;Bradyrhizobium	-4.75728	-3.814	-3.59728	-6.13058	-6.93257	-2.44722	-2.02186	-4.72878	-7.68866	-6.08784	-6.31826	-2.41565	-0.966858	2.81907	-1.67001	-4.59699	-5.3956	-5.66654	-4.84215	-0.843524	-4.13824	-4.09421	-5.50714	-5.29332	-7.435	-6.47157	-7.96986	-3.82478	-5.82458	0.0695443	-5.7031	-6.50263	-1.07255	-5.54162	0.747311	0.134254	0.568002	0.689988
Bacteria;Actinobacteria;Actinobacteria;Micrococcales;Micrococcaceae;unclassified	-2.28914	-1.08484	-0.678318	-0.116989	0.124045	-6.27575	0.674956	-5.98926	-0.411091	-1.66856	-0.695985	-3.14054	-1.46895	-7.10638	-5.56296	-4.95039	-5.06579	-0.0666026	-3.35008	0.0830775	-3.45547	-0.672947	0.828648	-4.64604	-0.272425	-0.43561	-3.11742	-3.15559	-1.2409	-1.26002	-5.42231	-6.75089	-0.210764	-6.15601	0.548507	0.107902	0.559183	0.710115
Bacteria;Firmicutes;Bacilli;Lactobacillales;Lactobacillaceae;Lactobacillus	3.89991	3.42865	5.00945	5.14383	3.08756	3.90645	2.65596	2.26793	6.29605	4.62285	3.64086	2.59054	2.80108	1.82119	3.02088	3.91397	0.443601	3.81377	4.53838	3.29115	4.70956	2.86958	4.94409	3.49088	4.82976	4.22417	5.57589	3.90058	1.36519	4.16286	4.11742	3.82307	3.74319	3.77819	-0.278807	-0.140848	0.612382	0.74658
Bacteria;Actinobacteria;Actinobacteria;Micrococcales;Micrococcaceae;Kocuria	-3.2987	-3.59095	-6.31547	-5.68986	1.42949	-6.61028	1.86353	-6.32103	-8.37153	-2.79099	-1.83303	1.86354	1.96415	-7.25213	-5.75915	0.410412	-1.99146	-4.96962	-4.01784	-4.89838	1.39497	-4.5513	-6.14175	-5.31901	-2.21829	-0.364374	-0.90846	-1.91431	-3.90737	-4.93752	-5.28316	-6.82764	-5.12464	-1.89985	0.508151	0.0800052	0.709585	0.803184
Bacteria;Proteobacteria;Gammaproteobacteria;unclassified;unclassified;unclassified	4.5408	5.02542	7.03202	6.06767	3.49617	5.36449	3.25089	5.08746	5.59906	5.66793	4.95531	3.41844	3.324	4.61988	4.67336	6.20683	5.40476	3.68425	3.85904	4.86751	4.76748	5.28022	4.4625	6.66426	4.78982	3.83421	4.31535	4.19155	6.12904	3.92287	3.68379	3.50349	4.95592	3.93939	0.242535	0.126126	0.719335	0.827567
Bacteria;Actinobacteria;Actinobacteria;Propionibacteriales;Propionibacteriaceae;Propionibacterium	0.0140327	-0.0857175	0.725604	0.697252	-1.27631	-0.60529	-1.0605	1.25773	-0.17596	0.463079	0.137398	-0.577144	-1.54551	0.0732873	-0.559957	1.24996	-3.43959	-4.89676	0.00910944	2.43007	-0.637057	-0.891337	0.452307	-1.61841	0.865326	0.244475	-0.566147	0.830057	-0.732568	-1.62682	1.43857	0.541766	0.318078	0.293853	-0.0240303	-0.00805846	0.759985	0.839801
Bacteria;Verrucomicrobia;Verrucomicrobiae;Verrucomicrobiales;Verrucomicrobiaceae;Akkermansia	-3.06927	-1.84052	1.06391	0.765249	-7.01946	-4.8333	-6.13601	-5.89295	-0.412621	-0.585494	0.0368981	-5.24514	-6.77993	-0.754443	-5.86082	-4.31804	-2.1779	-5.00491	-4.79571	-3.18979	-3.87556	5.20034	-0.582353	2.43509	-0.704324	-6.29597	3.16661	-3.92158	-5.58026	-1.84832	-5.24356	1.17441	-5.38588	-5.56323	-0.0368023	-0.00640739	0.789606	0.860761
Bacteria;Bacteroidetes;Cytophagia;Cytophagales;unclassified;unclassified	0.835704	0.639351	0.552027	-3.38477	2.99409	0.150192	1.54563	1.90393	0.428705	-0.437205	-0.0558192	1.74782	1.96072	0.425986	1.00478	-3.24957	3.17288	1.35142	0.898997	1.34142	-1.74421	1.35203	0.412095	1.74024	-0.285587	0.801111	0.332394	0.281083	-0.619516	0.787396	1.90831	0.833102	1.40689	0.577398	0.081313	0.0302625	0.801178	0.868055
